# Supplementary material for: Development of the Health Atlas of Jalisco: A New Web-Based Service for the Ministry of Health and the Community in Mexico
Source: JMIR Public Health Surveill. 2016 Mar 16;2(1):e11. doi: 10.2196/publichealth.5255 (PMC4869215; doi:10.2196/publichealth.5255)
Supplement: Multimedia Appendix 1 [file publichealth_v2i1e11_app1.xlsx]

## Sheet: Hoja1
MULTIMEDIA APPENDIX 1. VARIABLE (INDICATOR) CODIFICATION ACCORDING TO REGIONS AND CATEGORIES.
Indicadores Demograficos		Indicadores Economicos		Indicadores Educacion		Indicadores Infraestructura		Indicadores de Morbilidad		Indicadores de Mortalidad		Indicadores de Vivienda		Indicadores de Objetivos del Milenio		Indicadores de SSJ SINERGIAS		Indicadores de SSJ MORTALIDAD
CVE_MUN	Clave del municipio	CVE_MUN	Clave del municipio	CVE_MUN	Clave del municipio	NA	NA	CVE_MUN	Clave del municipio	CVE_MUN	Clave del municipio	CVE_MUN	Clave del municipio	CVE_MUN	Clave del municipio	CVE_MUN	Clave del municipio	CVE_MUN	Clave del municipio
NOM_MUN	Nombre del municipio	NOM_MUN	Nombre del municipio	NOM_MUN	Nombre del municipio			NOM_MUN	Nombre del municipio	NOM_MUN	Nombre del municipio	NOM_MUN	Nombre del municipio	NOM_MUN	Nombre del municipio	NOM_MUN	Nombre del municipio	NOM_MUN	Nombre del municipio
NOM_REG	Nombre de la region	NOM_REG	Nombre de la region	NOM_REG	Nombre de la region			NOM_REG	Nombre de la region	NOM_REG	Nombre de la region	NOM_REG	Nombre de la region	NOM_REG	Nombre de la region	NOM_REG	Nombre de la region	NOM_REG	Nombre de la region
CVE_REG	Clave de la region	CVE_REG	Clave de la region	CVE_REG	Clave de la region			CVE_REG	Clave de la region	CVE_REG	Clave de la region	CVE_REG	Clave de la region	CVE_REG	Clave de la region	CVE_REG	Clave de la region	CVE_REG	Clave de la region
CVE_JUR	Clave de la jurisdiccion	CVE_JUR	Clave de la jurisdiccion	CVE_JUR	Clave de la jurisdiccion			CVE_JUR	Clave de la jurisdiccion	CVE_JUR	Clave de la jurisdiccion	CVE_JUR	Clave de la jurisdiccion	CVE_JUR	Clave de la jurisdiccion	CVE_JUR	Clave de la jurisdiccion	CVE_JUR	Clave de la jurisdiccion
NOM_JUR	Nombre de la jurisdiccion	NOM_JUR	Nombre de la jurisdiccion	NOM_JUR	Nombre de la jurisdiccion			NOM_JUR	Nombre de la jurisdiccion	NOM_JUR	Nombre de la jurisdiccion	NOM_JUR	Nombre de la jurisdiccion	NOM_JUR	Nombre de la jurisdiccion	NOM_JUR	Nombre de la jurisdiccion	NOM_JUR	Nombre de la jurisdiccion
CVE_JUR2	Clave de la jurisdiccion en numeros romanos	CVE_JUR2	Clave de la jurisdiccion en numeros romanos	CVE_JUR2	Clave de la jurisdiccion en numeros romanos			CVE_JUR2	Clave de la jurisdiccion en numeros romanos	CVE_JUR2	Clave de la jurisdiccion en numeros romanos	CVE_JUR2	Clave de la jurisdiccion en numeros romanos	CVE_JUR2	Clave de la jurisdiccion en numeros romanos	CVE_JUR2	Clave de la jurisdiccion en numeros romanos	CVE_JUR2	Clave de la jurisdiccion en numeros romanos
POB1	Poblacion total	POB1	Poblacion total	EDU8-14	Poblacion de 8 a 14 años analfabetas			SALUD1M	EGRESOS HOSPITALARIOS MASCULINO	POB1M	POBLACIoN MASCULINA	VIV0	Total de viviendas
POB8	Poblacion menor de 15 años	EDU25	Poblacion de 15 años y más alfabeta	EDU8-14H	Masculinos de 8 a 14 años analfabetas			SALUD1F	EGRESOS HOSPITALARIOS FEMENINO	POB1F	POBLACIoN FEMENINA	VIV1	Total de viviendas habitadas
POB8_R	Porcentaje de poblacion menor de 15 años	EDU25_R	Porcentaje de poblacion de 15 años y más alfabeta	EDU8-14M	Femeninas de 8 a 14 años analfabetas			MORB1T	EGRESOS HOSPITALARIOS TOTAL	POP1T	POBLACIoN TOTAL	VIV2	Viviendas particulares habitadas
POB12	Poblacion de 15 a 64 años	EDU28	Poblacion de 15 años y más analfabeta	EDU15	Poblacion de 15 años y mas analfabetas			MORB2M	CANCER DE MAMA MASCULINO	MORT1M	CANCER DE MAMA MASCULINO	VIV2_R	Ocupantes en viviendas particulares
POB12_R	Porcentaje de poblacion de 15 a 64 años	EDU28_R	Porcentaje de poblacion de 15 años y más analfabeta	EDU15H	Masculinos de 15 años y mas analfabetas			MORB2F	CANCER DE MAMA FEMENINO	MORT1F	CANCER DE MAMA FEMENINO	VIV3	Viviendas particulares habitadas con piso de tierra
POB24	Poblacion de 65 años y mas	EDU37	Poblacion de 15 años y más con educacion básica completa.	EDU15M	Femeninas de 15 años y mas analfabetas			MORB2T	CANCER DE MAMA TOTAL	MORT1T	CANCER DE MAMA TOTAL	VIV3_R	Viviendas particulares habitadas con un dormitorio
POB24_R	Porcentaje de poblacion de 65 años y mas	EDU37_R	Porcentaje de poblacion de 15 años y más con educacion básica completa.	PRIM_INC	Poblacion de 15 años y mas con primaria incompleta			MORB3MM	CANCER DE MAMA POR 1000 EGRESOS MASCULINO	MORT1MM	TASA DE CANCER DE MAMA (x 100,000 hab) MASCULINO	VIV4_R	Viviendas particulares habitadas con dos dormitorios y más
POB31	Poblacion mujeres	EDUSUM	Poblacion de 6 a 14 años que asiste a la escuela	PRIM_INCH	Masculinos de 15 años y mas con primaria incompleta			MORB3MF	CANCER DE MAMA POR 1000 EGRESOS FEMENINO	MORT1FM	TASA DE CANCER DE MAMA (x 100,000 hab) FEMENINO	VIV5_R	Viviendas particulares habitadas con más de 2.5 ocupantes por dormitorio
POB57	Poblacion hombres	EDUSUM_R	Porcentaje de poblacion de 6 a 14 años que asiste a la escuela	PRIM_INCM	Femeninas de 15 años y mas con primaria incompleta			MORB3MT	CANCER DE MAMA POR 1000 EGRESOS TOTAL	MORT1TM	TASA DE CANCER DE MAMA (x 100,000 hab) TOTAL	VIV6	Viviendas particulares habitadas con un solo cuarto
POB27_R	Razon de dependencia total	VIV0	Total de viviendas	PRIM_COM	Poblacion de 15 años y mas con primaria completa			MORB4	CANCER CERVICO-UTERINO	MORT2	CANCER CERVICO-UTERINO	VIV6_R	Viviendas particulares habitadas con dos cuartos
T.C.	Tasa de Crecimiento	VIV6	Viviendas particulares habitadas con piso de tierra	PRIM_COMH	Masculinos de 15 años y mas con primaria completa			MORB4M	CANCER CERVICOUTERINO x 1000 EGRESOS	MORT2M	TASA DE CANCER CERVICO-UTERINO (x 100,000 hab)	VIV7	Viviendas particulares habitadas con 3 cuartos y más
N.V.	Nacidos vivos	VIV6_R	Porcentaje de viviendas particulares habitadas con piso de tierra	PRIM_COMM	Femeninas de 15 años y mas con primaria completa			MORB5	CANCER DE PROSTATA	MORT3	CANCER DE PROSTATA	VIV7_R	Viviendas particulares con más de 3 ocupantes por cuarto
T.N.1000	Tasa de natalidad (1000 hab)	VIV14	Viviendas particulares habitadas que disponen de luz eléctrica	SEC_INC	Poblacion de 15 años y mas con secundaria incompleta			MORB5M	CANCER DE PROSTATA x 1000 EGRESOS	MORT3M	TASA DE CANCER PROSTATICO (x 100,000 hab)	VIV8	Viviendas particulares habitadas que disponen de luz eléctrica
T.G.F.	Tasa global de fecundidad	VIV14_R	Porcentaje de viviendas particulares habitadas que disponen de luz eléctrica	SEC_INCH	Masculinos de 15 años y mas con secundaria incompleta			MORB6M	CANCER BRONCOGÉNICO MASCULINO	MORT4M	CANCER BRONCOGÉNICO MASCULINO	VIV8_R	Viviendas particulares habitadas que no disponen de luz eléctrica
FEC3_R	Tasa especifica de fecundidad por 100 mujeres de 15 a 19 años de edad	VIV16	Viviendas particulares habitadas que disponen de agua entubada en el ámbito de la vivienda	SEC_INCM	Femenina de 15 años y mas con secundaria incompleta			MORB6F	CANCER BRONCOGÉNICO FEMENINO	MORT4F	CANCER BRONCOGÉNICO FEMENINO	VIV9	Viviendas particulares habitadas que disponen de agua entubada en el ámbito de la vivienda
Tot_def	Total de defunciones	VIV16_R	Porcentaje de viviendas particulares habitadas que disponen de agua entubada en el ámbito de la vivienda	SEC_COMP	Poblacion de 15 años y mas con secundaria completa			MORB6T	CANCER BRONCOGÉNICO TOTAL	MORT4T	CANCER BRONCOGÉNICO TOTAL	VIV9_R	Viviendas particulares habitadas que no disponen de agua entubada en el ámbito de la vivienda
Ta_mort	Tasa de mortalidad	VIV22	Viviendas particulares habitadas que disponen de drenaje	SEC_COMPH	Masculinos de 15 años y mas con secundaria completa			MORB6MM	CANCER BRONCOGÉNICO x 1000 EGRESOS MASCULINO	MORT4MM	TASA DE CANCER BRONCOGÉNICO (x 100,000 hab) MASCULINO	VIV10	Ocupantes en viviendas particulares con acceso a agua entubada en el ámbito de la vivienda
EVNT	Esperanza de vida al nacer total	VIV22_R	Porcentaje de viviendas particulares habitadas que disponen de drenaje	SEC_COMM	Femeninas de 15 años y mas con secundaria completa			MORB6FM	CANCER BRONCOGÉNICO x 1000 EGRESOS FEMENINO	MORT4FM	TASA DE CANCER BRONCOGÉNICO (x 100,000 hab) FEMENINO	VIV10_R	Viviendas particulares habitadas que disponen de excusado o sanitario
EVNH	esperanza de vida al nacer hombre							MORB6TM	CANCER BRONCOGÉNICO x 1000 EGRESOS TOTAL	MORT4TM	TASA DE CANCER BRONCOGÉNICO (x 100,000 hab) TOTAL	VIV11	Viviendas particulares habitadas que no disponen de excusado o sanitario
EVNM	esperanza de vida al nacer mujeres							MORB7M	DIABETES MELLITUS MASCULINO	MORT5M	DIABETES MELLITUS MASCULINO	VIV11_R	Ocupantes en viviendas particulares que disponen de excusado con admision de agua y drenaje
SALUD1	Poblacion asegurada							MORB7F	DIABETES MELLITUS FEMENINO	MORT5F	DIABETES MELLITUS FEMENINO	VIV12	Viviendas particulares habitadas que disponen de drenaje
SALUD2	Poblacion no asegurada							MORB7T	DIABETES MELLITUS TOTAL	MORT5T	DIABETES MELLITUS TOTAL	VIV12_R	Viviendas particulares habitadas que no disponen de drenaje
								MORB7MM	DIABETES MELLITUS x 1000 EGRESOS MASCULINO	MORT5MM	TASA DE DIABETES MELLITUS (x 100,000 hab) MASCULINO	VIV13	Viviendas particulares habitadas que disponen de luz eléctrica, agua entubada en el ámbito de la vivienda y drenaje
								MORB7FM	DIABETES MELLITUS x 1000 EGRESOS FEMENINO	MORT5FM	TASA DE DIABETES MELLITUS (x 100,000 hab) FEMENINO	VIV13_R	Viviendas particulares habitadas que no disponen de luz eléctrica, agua entubada en el ámbito de la vivienda, ni drenaje
								MORB7TM	DIABETES MELLITUS x 1000 EGRESOS TOTAL	MORT5TM	TASA DE DIABETES MELLITUS (x 100,000 hab) TOTAL	VIV14	Viviendas particulares habitadas que disponen de refrigerador
								MORB8M	AFECCIONES HIPERTENSIVAS MASCULINO	MORT6M	AFECCIONES HIPERTENSIVAS MASCULINO	VIV14_R	Viviendas particulares habitadas que disponen de lavadora
								MORB8F	AFECCIONES HIPERTENSIVAS FEMENINO	MORT6F	AFECCIONES HIPERTENSIVAS FEMENINO	VIV15	Viviendas particulares habitadas que disponen de automovil o camioneta
								MORB8T	AFECCIONES HIPERTENSIVAS TOTAL	MORT6T	AFECCIONES HIPERTENSIVAS TOTAL	VIV15_R	Viviendas particulares habitadas que no disponen de refrigerador ni lavadora
								MORB8MM	AFECCIONES HIPERTENSIVAS X 1000 EGRESOS MASCULINO	MORT6MM	TASA DE AFECCIONES HIPERTENSIVAS (x 100,000 hab) MASCULINO	VIV16	Viviendas particulares habitadas que no disponen de refrigerador, lavadora ni automovil o camioneta
								MORB8FM	AFECCIONES HIPERTENSIVAS X 1000 EGRESOS FEMENINO	MORT6FM	TASA DE AFECCIONES HIPERTENSIVAS (x 100,000 hab) FEMENINO	VIV16_R	Viviendas particulares habitadas que disponen de radio
								MORB8TM	AFECCIONES HIPERTENSIVAS X 1000 EGRESOS TOTAL	MORT6TM	TASA DE AFECCIONES HIPERTENSIVAS (x 100,000 hab) TOTAL	VIV17	Viviendas particulares habitadas que disponen de televisor
								MORB9M	EVENTOS VASCULARES CEREBRALES MASCULINO	MORT7M	EVENTOS VASCULARES CEREBRALES MASCULINO	VIV17_R	Viviendas particulares habitadas que disponen de computadora
								MORB9F	EVENTOS VASCULARES CEREBRALESFEMENINO	MORT7F	EVENTOS VASCULARES CEREBRALES FEMENINO	VIV18	Viviendas particulares habitadas que disponen de línea telefonica fija
								MORB9T	EVENTOS VASCULARES CEREBRALES TOTAL	MORT7T	EVENTOS VASCULARES CEREBRALES TOTAL	VIV18_R	Viviendas particulares habitadas que disponen de teléfono celular
								MORB9MM	EVENTO VASCULAR CEREBRAL X 1000 EGRESOS MASCULINO	MORT7MM	TASA DE EVENTOS VASCULARES CEREBRALES (x 100,000 hab) MASCULINO	VIV19	Viviendas particulares habitadas que disponen de internet
								MORB9FM	EVENTO VASCULAR CEREBRAL X 1000 EGRESOS FEMENINO	MORT7FM	TASA DE EVENTOS VASCULARES CEREBRALES (x 100,000 hab) FEMENINO	VIV19_R	Viviendas particulares habitadas sin radio ni televisor
								MORB9TM	EVENTO VASCULAR CEREBRAL X 1000 EGRESOS TOTAL	MORT7TM	TASA DE EVENTOS VASCULARES CEREBRALES (x 100,000 hab) TOTAL	VIV20	Viviendas particulares habitadas sin línea telefonica ni teléfono celular
								MORB10M	NEUMONIAS MASCULINO	MORT8M	NEUMONIAS MASCULINO	VIV20_R	Viviendas particulares habitadas sin computadora ni Internet
								MORB10F	NEUMONIAS FEMENINO	MORT8F	NEUMONIAS FEMENINO	VIV21	Viviendas particulares habitadas sin tecnologías de la informacion y la comunicacion (TIC)
								MORB10T	NEUMONIAS TOTAL	MORT9T	NEUMONIAS TOTAL	VIV21_R	Viviendas particulares habitadas sin ningún bien
								MORB10MM	NEUMONIAS X 1000 EGRESOS MASCULINO	MORT8MM	TASA DE NEUMONIAS (x 100,00 hab) MASCULINO	VIV22	Porcentaje de viviendas particulares habitadas
								MORB10FM	NEUMONIAS X 1000 EGRESOS FEMENINO	MORT8FM	TASA DE NEUMONIAS (x 100,00 hab) FEMENINO	VIV22_R	Porcentaje de ocupantes en viviendas particulares habitadas
								MORB10TM	NEUMONIAS X 1000 EGRESOS TOTAL	MORT9TM	TASA DE NEUMONIAS (x 100,00 hab) TOTAL	VIV23	Promedio de ocupantes en viviendas particulares habitadas
								MORB11M	INSUFICIENCIA RENAL MASCULINA			VIV23_R	Promedio de ocupantes por cuarto en viviendas particulares habitadas
								MORB11F	INSUFICIENCIA RENAL FEMENINA			VIV24	Porcentaje de viviendas particulares habitadas con piso de tierra
								MORB11T	INSUFICIENCIA RENAL TOTAL			VIV24_R	Porcentaje de viviendas particulares habitadas con un dormitorio
								MORB11MM	INSUFICIENCIA RENAL X 1000 EGRESOS MASCULINO			VIV25	Porcentaje de viviendas particulares habitadas con dos dormitorios y más
								MORB11FM	INSUFICIENCIA RENAL X 1000 EGRESOS FEMENINO			VIV25_R	Porcentaje de viviendas particulares habitadas con más de 2.5 ocupantes por dormitorio
								MORB11TM	INSUFICIENCIA RENAL X 1000 EGRESOS TOTAL			VIV26	Porcentaje de viviendas particulares habitadas con un solo cuarto
								MORB12M	ENFERMEDADES ISQUEMICAS DEL CORAZoN MASCULINO			VIV26_R	Porcentaje de viviendas particulares habitadas con dos cuartos
								MORB12F	ENFERMEDADES ISQUEMICAS DEL CORAZoN FEMENINO			VIV27	Porcentaje de viviendas particulares habitadas con 3 cuartos y más
								MORB12T	ENFERMEDADES ISQUEMICAS DEL CORAZoN TOTAL			VIV27_R	Porcentaje de viviendas particulares habitadas con más de 3 ocupantes por cuarto
								MORB12MM	ENFERMEDADES ISQUEMICAS DEL CORAZoN X 1000 EGRESOS MASCULINO			VIV28	Porcentaje de viviendas particulares habitadas que disponen de luz eléctrica
								MORB12FM	ENFERMEDADES ISQUEMICAS DEL CORAZoN X 1000 EGRESOS FEMENINO			VIV28_R	Porcentaje de viviendas particulares habitadas que no disponen de luz eléctrica
								MORB12TM	ENFERMEDADES ISQUEMICAS DEL CORAZoN X 1000 EGRESOS TOTAL			VIV29	Porcentaje de viviendas particulares habitadas que disponen de agua entubada en el ámbito de la vivienda
								MORB13M	INFECCION DE VIAS URINARIAS MASCULINO			VIV29_R	Porcentaje de viviendas particulares habitadas que no disponen de agua entubada en el ámbito de la vivienda
								MORB13F	INFECCION DE VIAS URINARIAS FEMENINO			VIV30	Porcentaje de ocupantes en viviendas particulares con acceso a agua entubada en el ámbito de la vivienda
								MORB13T	INFECCION DE VIAS URINARIAS TOTAL			VIV30_R	Porcentaje de viviendas particulares habitadas que disponen de excusado o sanitario
								MORB13MM	INFECCION DE VIAS URINARIAS X 1000 EGRESOS MASCULINO			VIV31	Porcentaje de viviendas particulares habitadas que no disponen de excusado o sanitario
								MORB13FM	INFECCION DE VIAS URINARIAS X 1000 EGRESOS FEMENINO			VIV31_R	Porcentaje de ocupantes en viviendas particulares que disponen de excusado con admision de agua y drenaje
								MORB13TM	INFECCION DE VIAS URINARIAS X 1000 EGRESOS TOTAL			VIV32	Porcentaje de viviendas particulares habitadas que disponen de drenaje
								MORB14	ATENCIONES EN LA MUJER POR EMBARAZO, PARTO O PUERPERIO			VIV32_R	Porcentaje de viviendas particulares habitadas que no disponen de drenaje
								MORB14M	ATENCIONES EN LA MUJER POR EMBARAZO, PARTO O PUERPERIO X 1000 EGRESOS			VIV33	Porcentaje de viviendas particulares habitadas que disponen de luz eléctrica, agua entubada de la red pública y drenaje
								MORB15M	TUMORES MALIGNOS MASCULINO			VIV33_R	Porcentaje de viviendas particulares habitadas que no disponen de luz eléctrica, agua entubada de la red pública y drenaje
								MORB15F	TUMORES MALIGNOS FEMENINO			VIV34	Porcentaje de viviendas particulares habitadas que disponen de refrigerador
								MORB15T	TUMORES MALIGNOS TOTAL			VIV34_R	Porcentaje de viviendas particulares habitadas que disponen de lavadora
								MORB15MM	TUMORES MALIGNOS X 1000 EGRESOS MASCULINO			VIV35	Porcentaje de viviendas particulares habitadas que disponen de automovil o camioneta
								MORB15FM	TUMORES MALIGNOS X 1000 EGRESOS FEMENINO			VIV35_R	Porcentaje de viviendas particulares habitadas que no disponen de refrigerador ni lavadora
								MORB15TM	TUMORES MALIGNOS X 1000 EGRESOS TOTAL			VIV36	Porcentaje de viviendas particulares habitadas que no disponen de refrigerador, lavadora ni automovil o camioneta
												VIV36_R	Porcentaje de viviendas particulares habitadas que disponen de radio
												VIV37	Porcentaje de viviendas particulares habitadas que disponen de radio
												VIV37_R	Porcentaje de viviendas particulares habitadas que disponen de computadora
												VIV38	Porcentaje de viviendas particulares habitadas que disponen de línea telefonica fija
												VIV38_R	Porcentaje de viviendas particulares habitadas que disponen de teléfono celular
												VIV39	Porcentaje de viviendas particulares habitadas que disponen de internet
												VIV39_R	Porcentaje de viviendas particulares habitadas sin radio ni televisor
												VIV40	Porcentaje de viviendas particulares habitadas sin línea telefonica ni teléfono celular
												VIV40_R	Porcentaje de viviendas particulares habitadas sin computadora ni Internet
												VIV41	Porcentaje de viviendas particulares habitadas sin tecnologías de la informacion y la comunicacion (TIC)
												VIV41_R	Porcentaje de viviendas particulares habitadas sin ningún bien
